# Supplementary material for: Further investigation of the effects of wearing the hijab: Perception of female facial attractiveness by Emirati Muslim men living in their native Muslim country
Source: PLoS One. 2020 Oct 21;15(10):e0239419. doi: 10.1371/journal.pone.0239419 (PMC7577463; doi:10.1371/journal.pone.0239419)
Supplement: S1 Data — (XLSX) [file pone.0239419.s001.xlsx]

## Sheet: SPSS
Participant	Fully_Covered	Partially_Covered	Uncovered	Fully_Covered_RT	Partially_Covered_RT	Uncovered_RT	Gender	Duke
1	2.2	3.85	4.1	2887.3	3062.6	3904.05	Male	5
2	3.65	4.55	5.15	3547.05	3625.6	4161.7	Male	5
3	3.5	4.9	4.8	2047.35	2359.65	2356.2	Male	5
4	2.6	3.85	3	1167.5	1853.45	1840.5	Male	5
5	2.65	3.3	3.4	1668.65	2547.85	2341.65	Male	5
6	1.95	2.95	2.65	3885.05	3953.8	4244.15	Male	5
7	3.2	3.45	3.75	2318.2	2396.9	2622.75	Male	5
8	2.05	3.4	3.5	2360.05	2681.6	4091	Male	5
9	1.85	3.45	3.4	4559.85	4130.05	4826.1	Male	5
10	3.3	3.85	3.75	4895.55	5020.85	4310.8	Male	5
11	1.95	2.95	3.2	1315.95	1561.1	1548.05	Male	4.33333
12	2.5	3.7	3.6	1858.6	2366.3	1868.75	Male	5
13	3.5	3.7	3.7	2330.65	2859.3	2867.75	Male	5
14	2.3	3.7	3.8	1830.45	1179.7	1249	Male	5
15	2.2	2.4	2.5	4925.6	6743.9	7128	Male	3.66667
16	2.1	3.8	3	8305.85	7411.35	8342.35	Male	5
17	3.7	4.4	4.25	2478.05	2398.45	2355.8	Male	5
18	3.2	3.2	3.25	2840.2	2946.9	3078.9	Male	5
19	2.75	2.95	3.1	3429.55	3275.9	3497.95	Male	5
20	3.45	4.6	4.05	2815.15	2483.8	2497.3	Male	5
21	2.5	3.55	3.8	3460.75	4172.7	3053.95	Male	5
22	3	4.55	4.3	8141.8	5881.4	3665.3	Male	5
23	3.4	3.8	3.15	1671.7	1871.35	1766.85	Male	5
24	2.5	3.9	3.95	3786.35	3658.9	4157.15	Male	4
25	3.25	4.35	4	2691.95	2967.65	2625.75	Male	5
26	2.25	2.45	2.45	4655.95	3953.45	3927.75	Male	5
27	1.75	2.7	2.95	1950.4	1504.1	1645.1	Male	5
28	3.15	4	4.65	4437.55	3816.9	4097.5	Male	5
29	3.35	4.6	4.7	2142.7	2011.7	3139.9	Male	4
30	3.95	4.1	4.2	1574.85	2298.05	1895.5	Male	4.66667
31	2.2	3.5	3.55	1884.6	2019.15	2258	Male	5
32	2	3.95	3.85	2024.95	2036.2	2671.2	Male	5
33	2.3	3.65	4.2	3461.75	2303.55	2170.35	Male	5
34	3.35	4.6	4.55	2320.2	2480.8	2498.4	Male	5
35	1.95	3.3	3.95	3160.7	4489.35	2774.65	Male	5
36	3.95	4.2	3.75	2766.7	5153.45	2642.95	Male	4
37	2.95	3	3.55	1662.8	1507.6	1700.8	Male	5
38	2.4	3.2	3.45	2323.5	2978.5	2827.1	Male	5
39	2.9	3.7	4.3	3915.9	3229.05	2984.25	Male	5
40	3.25	3.85	4.3	2819.8	2214	3340.5	Male	5
41	3.1	3.3	3.3	2749.9	4052.2	3739.15	Male	3.66667
42	3.6	4.6	4.2	2651.1	4543.3	3712.5	Male	4
43	3.6	3.8	3.7	2650.45	7872.9	2823.55	Male	5
44	2.8	3.25	3.9	2602.05	2710.05	2547.2	Male	5
45	3.35	3.45	3.8	3101	2234.6	3535.5	Male	5
46	3.25	3.95	3.35	2233.45	1535.6	2682.25	Male	5
47	1.25	3.5	3.05	2284.85	2890.85	2957.3	Male	5
48	2.9	3.2	3.55	3759.2	3390.15	3846.05	Male	5
49	4.75	4.85	5.2	4511	4231.9	5516.95	Male	5
50	4.25	4.45	4.3	1501.3	1355.35	1660.3	Male	5
51	2.5	3.95	4.15	3865.6	3923.9	3622.8	Male	5
52	2.55	3.75	4	4808.75	4164.5	5250.9	Male	5
53	3.6	3.55	4.05	3565	4144.3	4349.95	Male	5
54	2.5	3.65	4.1	1885.5	2116.65	1952.25	Male	5
55	1.65	2.8	2.2	5030.75	5226.45	6549.7	Male	5
56	4.1	4.8	4.75	3672.65	4046.15	4956.1	Male	5
57	3.8	3.95	4.2	3754.7	4222.85	4016.8	Male	5
58	3.55	3.65	3.8	3241.1	2656.65	3824.55	Male	5
59	2.9	3.25	3.45	503.35	566.25	1127.95	Male	5
60	2.05	3.15	3.6	1671.6	2818.7	2138.65	Male	5

## Sheet: Chart
	Descriptive Statistics
		Mean	Std. Error	Std. Deviation	N
	Fully Covered	2.88333	0.0947243	0.733731	60
	Partially Covered	3.7125	0.0763265	0.591223	60
	Uncovered	3.77	0.0807294	0.625327	60
